# Supplementary material for: A new ML-based approach to enhance student engagement in online environment
Source: PLoS One. 2021 Nov 10;16(11):e0258788. doi: 10.1371/journal.pone.0258788 (PMC8580220; doi:10.1371/journal.pone.0258788)
Supplement: S1 Dataset — (CSV) [file pone.0258788.s001.csv]

Total_Items	Time_Spent_ in Course	Total_Logins	Activity_inside_content_ area	User_Activity_in_Goup	Nbre_of_clics	Nbre_of_ message_ participation	join_session	Time_Spent_on_Session_Attendence	Level
0.506493506	1	0.316753927	0.370165746	0.097560976	0.592592593	0.444444444	0.555555556	0.466666667	PE
0.194805195	0.005377721	0.164921466	0.104972376	0.024390244	0.296296296	0.111111111	0	0.066666667	NE
0.402597403	0.109859155	0.253926702	0.241252302	0.008130081	0.296296296	0.333333333	0.777777778	0.6	PE
0.480519481	0.43815621	0.285340314	0.237569061	0.097560976	0.407407407	0.333333333	0.888888889	0.666666667	PE
0.168831169	0.001024328	0.083769634	0.081031308	0.406504065	0	0	0.333333333	0.4	NE
0.220779221	0.358770807	0.083769634	0.305709024	0.024390244	0.259259259	0.111111111	0.777777778	0.666666667	PE
0.181818182	0.079129321	0.04973822	0	0.016260163	0.148148148	0	0.222222222	0.2	NE
0.220779221	0.358770807	0.083769634	0.090239411	0.260162602	0.407407407	0.333333333	0.888888889	0.6	PE
0.558441558	0.488604353	0.395287958	0.340699816	0.422764228	0.925925926	0.777777778	1	0.6	AE
0.714285714	0.488860435	0.497382199	0.397790055	0.260162602	0.666666667	0.777777778	0.888888889	0.666666667	AE
0.376623377	0.258642766	0.227748691	0.215469613	0.089430894	0.407407407	0.222222222	0.444444444	0.4	PE
0.883116883	0.334443022	0.497382199	0.640883978	0.504065041	1	0.555555556	1	0.533333333	AE
0.441558442	0.571318822	0.073298429	0.29281768	0.154471545	0.62962963	0.222222222	0.555555556	0.666666667	PE
0.207792208	0.440717029	0.256544503	0.368324125	0.227642276	0.407407407	0.111111111	1	0.666666667	PE
0.454545455	0.304993598	0.102094241	0.123388582	0.113821138	0.814814815	0	0.777777778	0.6	PE
0.74025974	0.061715749	0.123036649	0.103130755	0	0.259259259	0	0.444444444	0.466666667	NE
0.155844156	0.110371319	0.185863874	0.178637201	0.024390244	0.407407407	0.555555556	0.666666667	0.4	NE
0.311688312	0.420230474	0.298429319	0.609576427	0.520325203	0.814814815	0.333333333	1	0.733333333	AE
0.350649351	0.05915493	0.07591623	0.097605893	0.154471545	0.407407407	0.111111111	0.777777778	0.733333333	NE
0	0.080153649	0.02617801	0.092081031	0.081300813	0.444444444	0.111111111	0.555555556	0.466666667	NE
0.272727273	0.166453265	0.115183246	0.287292818	0.268292683	0.259259259	0	0.888888889	0.066666667	NE
0.714285714	0.033546735	0.327225131	0.366482505	0.317073171	0.444444444	0.333333333	0.888888889	0.6	PE
0.623376623	0.471446863	0.481675393	0.637200737	0.390243902	0.777777778	0.777777778	1	0.666666667	AE
0.441558442	0.154673496	0.143979058	0.17679558	0.024390244	0.555555556	0.666666667	0.222222222	0.4	NE
0.207792208	0.061715749	0.138743455	0.101289134	0.089430894	0.333333333	0.444444444	0.333333333	0.666666667	NE
0.506493506	0.38950064	0.219895288	0.309392265	0.130081301	0.62962963	0	0.888888889	0.2	PE
0.766233766	0.436619718	0.379581152	0.502762431	0.138211382	0.703703704	0.333333333	1	0.6	AE
0.727272727	0.287067862	0.670157068	0.782688766	0.25203252	0.888888889	0.555555556	1	0.6	AE
0.623376623	0.215364917	0.746073298	0.94106814	0.861788618	1	0.777777778	0.777777778	0.666666667	AE
0.454545455	0.240973111	0.204188482	0.311233886	0.772357724	0.62962963	0.555555556	0.777777778	0.4	PE
0.428571429	0.264020487	0.102094241	0.090239411	0.105691057	0.222222222	0.444444444	0.222222222	0.733333333	NE
0.597402597	0.497055058	0.151832461	0.121546961	0.016260163	0.333333333	0.666666667	0.777777778	0.2	PE
1	0.188476312	0.259162304	0.366482505	0.642276423	0.407407407	0.777777778	0.888888889	0.6	AE
0.805194805	0.138284251	0.887434555	0.928176796	0.845528455	0.592592593	0.666666667	1	0.6	AE
0.337662338	0.208706786	0.07591623	0.069981584	0.06504065	0.148148148	0	0.111111111	0.666666667	NE
0.480519481	0.48809219	0.120418848	0.149171271	0.162601626	0.592592593	0.888888889	0.444444444	0.4	PE
0.493506494	0.468886044	0.141361257	0.186003683	0.081300813	0.444444444	0.888888889	0.777777778	0.733333333	AE
0.597402597	0.366453265	0.222513089	0.2946593	0.097560976	0.592592593	0.444444444	0.666666667	0.333333333	PE
0.636363636	0.315236876	0.204188482	0.197053407	0.341463415	0.555555556	0.555555556	0.888888889	0.2	PE
0.662337662	0.409987196	0.311518325	0.384898711	0.918699187	0.777777778	0.444444444	0.888888889	0.6	AE
0.298701299	0.030985915	0.07591623	0.081031308	0.162601626	0.222222222	0.111111111	0.333333333	1	NE
0.337662338	0.008962868	0.062827225	0.141804788	0.601626016	0.444444444	0.333333333	0.888888889	0.266666667	PE
0.363636364	0.208450704	0.123036649	0.156537753	0.479674797	0.518518519	0.444444444	1	0.2	PE
0.441558442	0.082202305	0.102094241	0.104972376	0.536585366	0.185185185	0	0.888888889	0.6	PE
0.584415584	0.088860435	0.403141361	0.453038674	0.577235772	0.333333333	0	1	0.6	AE
0.753246753	0.312676056	0.573298429	0.627992634	0.682926829	0.777777778	0.444444444	1	0.666666667	AE
0.597402597	0.364660691	0.361256545	0.333333333	0.585365854	0.62962963	0	0.444444444	0.4	PE
0.545454545	0.215364917	0.227748691	0.290976059	0.37398374	0.555555556	0.555555556	0.555555556	0.733333333	PE
0.675324675	0.39206146	0.643979058	0.657458564	0.910569106	0.592592593	0	0.777777778	0.666666667	AE
0.818181818	0.435851472	0.908376963	0.718232044	0.739837398	0.925925926	0.888888889	1	0.4	AE
0.584415584	0.290909091	0.327225131	0.515653775	0.869918699	0.703703704	0.333333333	0.888888889	0.733333333	AE
0.727272727	0.215364917	0.573298429	0.701657459	0.528455285	1	0.444444444	1	0.333333333	AE
0.818181818	0.287067862	0.908376963	0.860036832	1	0.851851852	0.222222222	0.666666667	0.2	AE
0.714285714	0.338284251	0.913612565	0.876611418	0.25203252	0.962962963	0.666666667	0.555555556	0.6	AE
0.454545455	0.264020487	0.345549738	0.403314917	0.447154472	1	0.888888889	0.333333333	1	AE
0.233766234	0.256850192	0.112565445	0.246777164	0.422764228	0.592592593	0	0.888888889	0.6	PE
0.350649351	0.209475032	0.070680628	0.08839779	0.487804878	0.37037037	0.111111111	0	0.666666667	NE
0.25974026	0.026888604	0.112565445	0.108655617	0.25203252	0.296296296	0.111111111	0.111111111	0.4	NE
0.38961039	0.088604353	0.143979058	0.165745856	0.178861789	0.259259259	0	0.555555556	0.733333333	NE
0.402597403	0.490909091	0.102094241	0.108655617	0.081300813	0.148148148	0	0.666666667	0.666666667	NE
0.636363636	0.305505762	0.219895288	0.309392265	0.406504065	0.37037037	0.444444444	0.888888889	0.4	PE
0.168831169	0.211267606	0.07591623	0.101289134	0.024390244	0.333333333	0.222222222	0.777777778	0.733333333	NE
0.246753247	0.01049936	0.09947644	0.149171271	0.016260163	0.481481481	0.444444444	0.555555556	0.733333333	PE
0.376623377	0.280665813	0.30104712	0.462246777	0.260162602	0.777777778	0.777777778	0.888888889	0.333333333	PE
0.506493506	0.332138284	0.696335079	0.620626151	0.422764228	0.851851852	0.333333333	1	0.2	AE
0.636363636	0.316517286	0.858638743	0.67587477	0.617886179	0.814814815	0.888888889	1	0.6	AE
0.753246753	0.385403329	0.72513089	0.626151013	0.455284553	0.925925926	0.111111111	1	1	AE
0.805194805	0.463252241	0.90052356	0.874769797	0.780487805	0.962962963	1	0.888888889	0.333333333	AE
0.61038961	0.359026889	0.204188482	0.329650092	0.796747967	0.444444444	0.666666667	0.777777778	0.2	PE
0.194805195	0.259411012	0.09947644	0.162062615	0.691056911	0.37037037	0.222222222	0.555555556	0.6	PE
0.194805195	0.259411012	0.09947644	0.162062615	0.691056911	0.37037037	0.222222222	0.555555556	0.6	PE
0.220779221	0.110371319	0.07591623	0.189686924	0.341463415	0.333333333	0.111111111	0.111111111	1	NE
0.298701299	0.05659411	0.078534031	0.108655617	0.520325203	0.444444444	0.666666667	0.777777778	0.6	PE
0.415584416	0.108578745	0.259162304	0.484346225	0.74796748	0.62962963	0.444444444	1	0.533333333	PE
0.493506494	0.494494238	0.311518325	0.421731123	0.650406504	0.740740741	0.777777778	0.777777778	0.6	AE
0.493506494	0.494494238	0.311518325	0.421731123	0.650406504	0.740740741	0.777777778	0.777777778	0.6	AE
0.597402597	0.437387964	0.594240838	0.607734807	0.804878049	0.888888889	0.888888889	0.888888889	0.666666667	AE
0.116883117	0.053008963	0.073298429	0.071823204	0.219512195	0.296296296	0.333333333	0.333333333	0.4	NE
0.090909091	0	0.054973822	0.081031308	0.308943089	0.259259259	0	0.555555556	0.733333333	NE
0.090909091	0	0.054973822	0.081031308	0.308943089	0.259259259	0	0.555555556	0.733333333	NE
0.311688312	0.281946223	0.083769634	0.08839779	0.414634146	0.148148148	0	0.111111111	0.666666667	NE
0.571428571	0.310371319	0.358638743	0.451197053	0.162601626	0.925925926	0.666666667	0.777777778	0.4	PE
0.857142857	0.358002561	0.667539267	0.668508287	0.87804878	1	0.777777778	0.888888889	0.733333333	AE
0.337662338	0.036107554	0.170157068	0.119705341	0.130081301	0.37037037	0.333333333	0.666666667	0.666666667	PE
0.337662338	0.036107554	0.170157068	0.119705341	0.130081301	0.37037037	0.333333333	0.666666667	0.666666667	PE
0.467532468	0.282714469	0.196335079	0.232044199	0.398373984	0.444444444	0	0.555555556	0.4	PE
0.493506494	0.181818182	0.227748691	0.47145488	0.975609756	0.444444444	0.555555556	0.444444444	0.733333333	PE
0.194805195	0.181818182	0.102094241	0.14732965	0.723577236	0.444444444	0	0.222222222	0.733333333	PE
0.194805195	0.254289373	0.102094241	0.14732965	0.723577236	0.407407407	0	0.222222222	0.666666667	PE
0.311688312	0.309603073	0.138743455	0.366482505	0.609756098	0.592592593	0.666666667	0.777777778	0.4	PE
0.701298701	0.233034571	0.486910995	0.50092081	0.967479675	0.925925926	0.666666667	0.777777778	0.333333333	AE
0.831168831	0.385915493	0.204188482	0.267034991	0.162601626	0.481481481	0.777777778	1	0.466666667	AE
0.571428571	0.463508323	0.172774869	0.160220994	0.113821138	0.555555556	0.555555556	0.444444444	0.733333333	AE
0.701298701	0.233034571	0.486910995	0.50092081	0.967479675	0.925925926	0.666666667	0.777777778	0.333333333	AE
0.051948052	0.187195903	0	0.007366483	0.048780488	0	0	0.111111111	0	NE
0.831168831	0.385915493	0.204188482	0.267034991	0.162601626	0.481481481	0.777777778	1	0.466666667	PE
0.831168831	0.385915493	0.204188482	0.267034991	0.162601626	0.481481481	0.777777778	1	0.466666667	PE
0.116883117	0.032522407	0.057591623	0.046040516	0.032520325	0.259259259	0	0.444444444	0.2	NE
0.792207792	0.258898848	1	1	0.975609756	0.777777778	0.888888889	1	0	AE
0.051948052	0.187195903	0	0.007366483	0.048780488	0	0	0.111111111	0	NE
